# Supplementary material for: The Screening and COnsensus Based on Practices and Evidence (SCOPE) Program Results of a Survey on Daily Practice Patterns for Patients with Metastatic Colorectal Cancer—A Swiss Perspective in the Context of an International Viewpoint
Source: Curr Oncol. 2022 Aug 6;29(8):5604–15. doi: 10.3390/curroncol29080442 (PMC9406863; doi:10.3390/curroncol29080442)
Supplement: Supplementary file 1 [file curroncol-29-00442-s001.zip]

Archive with 4 entries (4 files):
- Data S1.pdf
- Figures S1-S8.pdf
- Table S1.pdf
- Table S2.pdf
